# Supplementary material for: Exome sequencing in fetuses with short long bones detected by ultrasonography: A retrospective cohort study
Source: Front Genet. 2023 Feb 27;14:1032346. doi: 10.3389/fgene.2023.1032346 (PMC10010437; doi:10.3389/fgene.2023.1032346)
Supplement: Supplementary file 4 [file Table1.XLSX]

## Sheet: Sheet1
Additional file 1 Table S1. The clinical details of enrolled fetuses in the cohort.
Case No.	Sample Type	Maternal Age(y)	Gestational Age(w)	Family History	Z-score of femur shortening	Other ultrasound Findings
1	Skin tissue	24	29+4		-9.705	Short tibia,fibula,humerus,ulna and radius, femur fracture, angulated humerus
2	Umbilical cord blood	31	25+1		-4.134	Bowing of the legs
3	Umbilical cord blood	24	28+0		-4.626	Femur fracture, tibial bowing
4	Amniotic fluid	25	29+3		-2.776	Short tibia,fibula,humerus,ulna and radius
5	Umbilical cord blood	23	28+6		-5.391	Short tibia,fibula and humerus, femoral bowing
6	Umbilical cord blood	35	25+5		-4.28	Short tibia,humerus,ulna and radius, talipes equinovarus, micrognathia, abnormal posturing of the arms
7	Umbilical cord blood	28	30+5		-2.535	Short tibia,fibula,humerus and radius
8	Amniotic fluid	28	23+6		-4.664	Short tibia,fibula,humerus,ulna and radius, cleft palate
9	Umbilical cord blood	34	29+5		-4.276	Short tibia,fibula,humerus,ulna and radius
10	Umbilical cord blood	26	24+2	Previous pregnancy with SLBs, narrow thorax and pulmonary hypoplasia	-5.186	Short tibia,fibula,humerus,ulna and radius, increased nuchal translucency
11	Skin tissue	34	14+5		-3.42	Short tibia,fibula,humerus and radius, absence of the fibula, tricuspid regurgitation
12	Skin tissue	30	24+2		-6.289	Hypoplasia of the nasal bone, narrow thorax, , spinal dysplasia, thickened skin
13	Umbilical cord blood	22	27+4		-4.725	Femoral bowing, enlarged kidneys, trigonocephaly
14	Amniotic fluid	30	24+5		-4.143	Short fibula,humerus,ulna and radius, increased nuchal translucency
15	Umbilical cord blood	21	24+6		-15.076	Narrow thorax, increased nuchal translucency, cerebellar dysplasia
16	Amniotic fluid	30	27+2		-4.003	Fetal growth restriction, short tibia,fibula,humerus,ulna and radius
17	Amniotic fluid	26	31+6		-4.529	Fetal growth restriction, , polyhydramnios
18	Umbilical cord blood	30	36+6		-6.423	Short tibia,fibula,humerus,ulna and radius
19	Umbilical cord blood	33	31+0		-4.801	Short humerus
20	Umbilical cord blood	33	29+6		-3.956	Short humerus,ulna and radius
21	Umbilical cord blood	29	26+6		-3.149	Short humerus,ulna and radius
22	Umbilical cord blood	25	30+1		-4.611	Short tibia,fibula,humerus,ulna and radius, cerebellar hypoplasia
23	Amniotic fluid	25	20+1		-7.094	Short tibia,fibula,humerus,ulna and radius
24	Umbilical cord blood	37	29+4		-4.603	Short tibia,fibula,humerus,ulna and radius, femoral bowing
25	Skin tissue	24	36+3		-5.066	Short tibia,fibula,humerus,ulna and radius, femoral bowing
26	Amniotic fluid	32	27+0		-11.017	Short tibia,fibula,humerus,ulna and radius, femoral bowing
27	Umbilical cord blood	24	23+0		-8.886	Short tibia,fibula,humerus,ulna and radius, dumbbell-shaped femur
28	Umbilical cord blood	25	32+0		-5.477	Short tibia,fibula,humerus,ulna and radius, polyhydramnios
29	Umbilical cord blood	38	35+2	One previous pregnancy with the same anomalies	-5.287	Bilateral talipes equinovarus, short and bowed humerus, relatively short spine, cleft palate
30	Umbilical cord blood	28	21+2		-6.253	Short femur, femoral bowing, angulated ulna and radius, intracranial cystic lesion, oligohydramnios
31	Umbilical cord blood	34	32+5		-2.34	Fetal growth restriction, , umbilical vein varix
32	Skin tissue	28	19+0	Previous pregnancy with skull deformation and SLBs	-9.161	Short tibia,fibula,humerus,ulna and radius, dumbbell-shaped femur
33	Skin tissue	30	19+3	One previous pregnancy with the same anomalies	-7.405	Short tibia,fibula,humerus,ulna and radius, femoral bowing, angulated tibia and fibula
34	Skin tissue	27	28+6		-9.055	Short tibia,fibula,humerus,ulna and radius, spina bifida occulta, agenesis of corpus callosum, cerebellar dysplasia, cleft palate, echogenic fetal bowel
35	Umbilical cord blood	22	26+1	Previous pregnancy with tetralogy of Fallot	-2.867	Thickened nuchal skin fold, ventricular hypertrophy, battledore placenta
36	Umbilical cord blood	34	31+4		-3.521	Short humerus
37	Umbilical cord blood	27	32+3		-2.166	Dilated fourth ventricle, cleft palate, atrial septal defect and ventricular septal defect, duplication of renal pelvis, echogenic fetal bowel, single umbilical artery
38	Umbilical cord blood	25	28+2	Previous pregnancy with spondyloepiphyseal dysplasia and scoliosis	-6.867	Abnormality of the vertebral column, short and curved long bones
39	Umbilical cord blood	29	25+6	Previous pregnancy with cardiomegaly and celiac effusion	-3.022	Cardiomegaly, pericardial effusion, celiac effusion, echogenic fetal bowel, polyhydramnios
40	Amniotic fluid	27	17+6		-3.581	Limited knee flexion, bilateral talipes equinovarus, anomaly of the sacral spine, increased nuchal translucency, polyhydramnios
41	Umbilical cord blood	30	32+3		-2.166	Short humerus, tricuspid regurgitation
42	Umbilical cord blood	38	28+1		-2.963	Short tibia,fibula and humerus, narrow thorax, ventricular septal defect
43	Amniotic fluid	29	31+4		-3.925	Short humerus
44	Umbilical cord blood	26	24+1		-3.988	Short tibia,fibula,humerus,ulna and radius, hand polydactyly, ventricular septal defect, persistent left superior vena cava
45	Amniotic fluid	33	31+1		-2.067	Short humerus, increased nuchal translucency
46	Umbilical cord blood	32	31+2		-4.996	Short tibia,fibula,humerus,ulna and radius, hypospadias
47	Amniotic fluid	30	33+6		-2.287	Short humerus, hyperechogenic kidneys
48	Chorionic villus	28	30+5		-2.93	Short tibia and fibula, increased nuchal translucency
49	Umbilical cord blood	31	32+3		-2.166	Polyhydramnios, pericardial effusion, peritoneal effusion
50	Umbilical cord blood	30	34+2		-3.605	Hydrocephalus, partial absence of the septum pellucidum, hypoplastic heart
51	Umbilical cord blood	30	26+3		-3.619	Short humerus,ulna and radius, right hand polydactyly, molar tooth sign on MRI, cortical dysplasia
52	Umbilical cord blood	26	31+2		-3.328	Short tibia,fibula,humerus,ulna and radius, abnormal skull morphology
53	Amniotic fluid	27	25+5		-2.872	Short tibia,fibula,humerus,ulna and radius, hypospadias
54	Amniotic fluid	26	20+4		-2.001	Short tibia and fibula, hypoplasia of the nasal bone, posterior fossa cyst, echogenic fetal bowel, single umbilical artery
55	Amniotic fluid	27	31+4		-2.737	Short tibia,fibula,humerus,ulna and radius, hypospadias
56	Umbilical cord blood	29	26+2		-2.569	Short humerus,ulna and radius, dilation of lateral ventricles, hyperechogenic kidneys
57	Umbilical cord blood	27	26+0		-3.172	Decreased head circumference, talipes equinovarus, bilateral fetal pyelectasis
58	Umbilical cord blood	34	28+3	Previous pregnancy with skin edema, short long bones and hypotelorism	-2.368	Short tibia,fibula,humerus,ulna and radius, hydrops fetalis
59	Amniotic fluid	35	26+0		-3.172	Skin edema, peritoneal effusion, ventricular septal defect
60	Skin tissue	26	29+0		-5.518	Short tibia fibula and humerus, fused cervical vertebrae, abnormal thoracic spine morphology
61	Amniotic fluid	30	25+2		-2.426	Short tibia,fibula,humerus,ulna and radius, hypospadias, polyhydramnios
62	Amniotic fluid	32	31+4		-5.19	Short humerus,ulna and radius, abnormal thoracic spine morphology, abnormality of the vertebral column
63	Amniotic fluid	22	20+3		-3.295	Short tibia,fibula,humerus,ulna and radius, talipes equinovarus, dilatation of the bladder, hydronephrosis, patulous urethra
64	Skin tissue	44	25+5		-3.022	Short humerus, polyhydramnios
65	Amniotic fluid	35	27+1		-2.112	Short humerus,ulna and tibia, hypoplasia of the nasal bone, aortic valve stenosis, single umbilical artery
66	Skin tissue	30	15+1		-3.519	Femoral bowing, fibular bowing, tibial bowing
67	Umbilical cord blood	27	29+5	Previous pregnancy with short long bones and hydrops fetalis	-2.196	Micrognathia
68	Umbilical cord blood	41	26+3		-5.068	Short tibia,fibula,humerus,ulna and radius, polyhydramnios, pericardial effusion
69	Amniotic fluid	29	31+5		-2.078	Short humerus
70	Amniotic fluid	32	25+5		-2.872	Short tibia,fibula,humerus,ulna and radius, abnormal thoracic spine morphology
71	Umbilical cord blood	27	28+2		-2.248	Short tibia,fibula,humerus,ulna and radius, decreased head circumference
72	Amniotic fluid	30	31+5		-2.832	Single umbilical artery, echogenic fetal bowel
73	Umbilical cord blood	26	28+3		-5.009	Short tibia,fibula,humerus,ulna and radius, aplasia/hypoplasia of the nasal bone
74	Umbilical cord blood	23	30+5		-2.148	Short tibia and fibula
75	Umbilical cord blood	25	26+5		-3.455	Short humerus,ulna and radius, persistent left superior vena cava
76	Amniotic fluid	27	21+4		-6.061	Short tibia,fibula,humerus,ulna and radius, increased placental thickness
77	Amniotic fluid	34	31+0		-4.801	Short humerus,ulna and radius
78	Amniotic fluid	29	24+5		-9.32	Short tibia,fibula,humerus,ulna and radius , increased placental thickness
79	Umbilical cord blood	30	32+1		-3.499	Short humerus, persistent left superior vena cava
80	Umbilical cord blood	30	25+2		-2.426	Short humerus
81	Amniotic fluid	36	23+4		-2.364
82	Umbilical cord blood	28	24+5		-2.27	Short humerus,ulna and radius
83	Umbilical cord blood	31	31+6		-2.174	Short tibia and fibula
84	Umbilical cord blood	33	26+5		-3.455	Short humerus,ulna and radius, increased placental thickness
85	Umbilical cord blood	31	24+0	Previous pregnancy with short long bones and skeletal dysplasia	-5.936	Short tibia,fibula,humerus,ulna and radius
86	Umbilical cord blood	24	33+1	Previous pregnancy with right heart dysplasia, tricuspid atresia and ventricular septal defect	-2.236	Short humerus
87	Umbilical cord blood	40	30+1		-2.128	Short humerus
88	Amniotic fluid	29	27+3		-2.356	Short tibia, humerus and radius,
89	Amniotic fluid	28	28+6	Previous pregnancy with increased nuchal translucency	-2.319	Short humerus
90	Amniotic fluid	39	26+0		-3.635	Short humerus,ulna and radius,
91	Umbilical cord blood	31	26+3		-3.16	Short tibia,fibula,humerus,ulna and radius,
92	Umbilical cord blood	32	25+0		-3.975	Short humerus,ulna and radius,
93	Umbilical cord blood	27	21+0	Previous pregnancy with short femur, short humerus and talipes equinovarus	-5.219	Short tibia,fibula,humerus,ulna and radius, femoral bowing
94	Amniotic fluid	26	23+6		-4.664	Short tibia,fibula,humerus,ulna and radius, decreased head circumference, hypoplasia of the nasal bone, hypoplastic heart, echogenic fetal bowel
